# Supplementary material for: Effects of Sowing Season on Agronomic Traits and Fatty Acid Metabolic Profiling in Three Brassica napus L. Cultivars
Source: Metabolites. 2019 Feb 22;9(2):37. doi: 10.3390/metabo9020037 (PMC6409595; doi:10.3390/metabo9020037)
Supplement: Supplementary file 1 [file metabolites-09-00037-s001.zip]

Archive with 2 entries (2 files):
- Supplementary Figure 1.pptx
- Supplementary Table 1.pdf
